# Supplementary material for: Signature Search Polestar: a comprehensive drug repurposing method evaluation assistant for customized oncogenic signature
Source: Bioinformatics. 2024 Aug 30;40(9):btae536. doi: 10.1093/bioinformatics/btae536 (PMC11398873; doi:10.1093/bioinformatics/btae536)
Supplement: btae536_Supplementary_Data [file btae536_supplementary_data.zip]

Archive with 2 entries (2 files):
- Supplementary Tables V20240820.xlsx
- Supplementary Document V20240820.docx
