# Supplementary material for: Signature Search Polestar: a comprehensive drug repurposing method evaluation assistant for customized oncogenic signature
Source: Bioinformatics. 2024 Aug 30;40(9):btae536. doi: 10.1093/bioinformatics/btae536 (PMC11398873; doi:10.1093/bioinformatics/btae536)
Supplement: btae536_Supplementary_Data [file btae536_supplementary_data.zip › Supplementary Tables V20240820.xlsx]

## Sheet: Table S1
Table S1 Summary of cancer types and drugs curated from GSDC
NO	ID	Cancer Type	Num of Drug
1	ACC	Adrenocortical carcinoma (ACC)	271
2	ALL	Acute lymphoblastic leukemia (ALL)	286
3	BLCA	Bladder urothelial carcinoma (BLCA)	286
4	BRCA	Breast invasive carcinoma (BRCA)	286
5	CESC	Cervical squamous cell carcinoma and endocervical adenocarcinoma (CESC)	286
6	CLL	Chronic lymphocytic leukemia (CLL)	272
7	COREAD	Colon and rectum adenocarcinoa (COAD/READ) (COREAD)	286
8	DLBC	Lymphoid neoplasm diffuse large B-cell lymphoma (DLBC)	286
9	ESCA	Esophageal carcinoma (ESCA)	286
10	GBM	Glioblastoma multiforme (GBM)	286
11	HNSC	Head and neck squamous cell carcinoma (HNSC)	286
12	KIRC	Kidney renal clear cell carcinoma (KIRC)	286
13	LAML	Acute myeloid leukemia (LAML)	286
14	LCML	Chronic myelogenous leukemia (LCML)	272
15	LGG	Brain lower grade glioma (LGG)	285
16	LIHC	Liver hepatocellular carcinoma (LIHC)	286
17	LUAD	Lung adenocarcinoma (LUAD)	286
18	LUSC	Lung squamous cell carcinoma (LUSC)	272
19	MB	Medulloblastoma (MB)	272
20	MESO	Mesothelioma (MESO)	286
21	MM	Multiple myeloma (MM)	286
22	NB	Neuroblastoma (NB)	286
23	OV	Ovarian serous cystadenocarcinoma (OV)	286
24	PAAD	Pancreatic adenocarcinoma (PAAD)	286
25	PRAD	Prostate adenocarcinoma (PRAD)	272
26	SCLC	Small cell lung cancer (SCLC)	286
27	SKCM	Skin cutaneous melanoma (SKCM)	286
28	STAD	Stomach adenocarcinoma (STAD)	286
29	THCA	Thyroid carcinoma (THCA)	286
30	UCEC	Uterine corpus endometrial carcinoma (UCEC)	272

## Sheet: Table S2
Table S2 Summary of cancer types and drugs curated from Drug Repurposing Hub
NO	ID	Cancer Type	Num of Drug
1	ALL	Acute lymphoblastic leukemia (ALL)	15
2	BRCA	Breast invasive carcinoma (BRCA)	40
3	CLL	Chronic lymphocytic leukemia (CLL)	9
4	COREAD	Colon and rectum adenocarcinoa (COAD/READ) (COREAD)	12
5	HL	Hodgkin's lymphoma (HL)	9
6	LAML	Acute myeloid leukemia (LAML)	15
7	LCML	Chronic myelogenous leukemia (LCML)	11
8	MM	Multiple myeloma (MM)	16
9	NHL	Non-Hodgkin lymphoma (NHL)	7
10	NSCLC	Non-small cell lung cancer (NSCLC)	21
11	OV	Ovarian serous cystadenocarcinoma (OV)	10
12	PRAD	Prostate adenocarcinoma (PRAD)	22
13	RCC	Renal cell carcinoma (RCC)	7
14	SKCM	Skin cutaneous melanoma (SKCM)	9
15	TC	Testicular carcinoma (TC)	8
